# Supplementary material for: Mitonuclear genetic patterns of divergence in the marbled crab, Pachygrapsus marmoratus (Fabricius, 1787) along the Turkish seas
Source: PLoS One. 2022 Apr 5;17(4):e0266506. doi: 10.1371/journal.pone.0266506 (PMC8982882; doi:10.1371/journal.pone.0266506)
Supplement: S1 Table — Codes indicate the abbreviations used in the map in Fig 1. The information about the original 32 sampling sites and their sample sizes are denoted in corresponding columns. In the column called “sampling sites”, those which were omitted from analyses except PCoA are denoted in gray whereas the others are denoted in black. (XLSX) [file pone.0266506.s007.xlsx]

## Sheet: Sheet1
Sampling Sites	Sampling Sites (used in population analyses)	Sample size	Sampling Sites	Codes	Basin	Coordinates
1		2	Hopa	HP	Black Sea	41°28'55.27"N 41°31'12.09"E
2		1	Persembe	PE		41° 8'0.17"N 37°40'53.87"E
3		1	Sinop	SNP		42° 0'57.92"N 35°10'56.89"E
4		1	Gideros	GD		41°51'35.62"N 32°51'25.13"E
5		1	Akcakoca	AK		41°16'53.87"N 31°24'57.06"E
6	1	24	Karadeniz Ereglisi	KE		41° 5'23.65"N 31° 7'20.22"E
7	2	28	Sile	SL2		41°10'54.42"N 29°36'22.97"E
8	3	25	Kilyos	KL		41°14'53.18"N 29° 2'2.07"E
9		3	Karaburun	KB		41°20'36.16"N 28°41'12.00"E
10	4	19	Hamsi Limani	HLN	TSS/Bosphorus Strait	41°12'18.82"N 29° 6'12.38"E
11	5	9	Buyuk Liman	BLN		41°10'51.80"N 29°6'22.21"E
12	6	24	Caddebostan	CBN	TSS/Sea of Marmara	40°57'46.28"N 29° 3'30.94"E
13	7	4	Kinaliada	KA		40°54'44.88"N 29° 3'14.98"E
14	8	12	Yalova	YA		40°40'18.25"N 29°19'46.57"E
15	9	10	Bandirma	BA		40°21'29.14"N 27°57'33.29"E
16	10	10	Canakkale Bogazi	DS	TSS/Dardanelles	40° 9'8.30"N 26°24'18.14"E
17		1	Saros-İbrice	SA1	Mediterranean/Northern Aegean	40°36'7.51"N 26°32'30.69"E
18	11	33	Saros-Guneyli	SA2		40°30'36.99"N 26°42'12.76"E
19	12	14	Enez	EN		40°41'45.48"N 26° 3'16.60"E
20	13	18	Gokceada	GA		40°13'54.53"N 25°53'39.18"E
21		1	Ayvalik	AY	Mediterranean/Southern Aegean	39°18'47.85"N 26°41'16.49"E
22	14	15	Dikili	DK		39° 3'51.14"N 26°52'51.62"E
23	15	20	Urla	UR		38°21'51.04"N 26°46'16.66"E
24		2	Cesme	CES		38°20'12.64"N 26°23'19.13"E
25		1	Seferihisar	SFR		38°11'36.27"N 26°46'24.38"E
26	16	14	Milas District	ML		37°16'36.92"N 27°33'23.34"E
27	17	22	Bodrum	BO		37° 0'20.28"N 27°15'23.41"E
28	18	8	Palamutbuku	PM	Mediterranean/Levantine	36°40'9.97"N 27°30'9.62"E
29		2	Fethiye	FT		36°38'25.32"N 29° 6'3.12"E
30	19	21	Kas	KAS		36°11'48.18"N 29°38'39.41"E
31	20	4	Mersin-Tasucu	MS		36°16'25.78"N 33°48'55.10"E
32		1	Kibris	CYB		35°22'34.97"N 34° 5'33.45"E
