# Supplementary material for: Mitonuclear genetic patterns of divergence in the marbled crab, Pachygrapsus marmoratus (Fabricius, 1787) along the Turkish seas
Source: PLoS One. 2022 Apr 5;17(4):e0266506. doi: 10.1371/journal.pone.0266506 (PMC8982882; doi:10.1371/journal.pone.0266506)
Supplement: S4 Table — N, sample size; Na, number of alleles; RS, allelic richness; Ho, observed heterozygosity; He, expected heterozygosity; F, fixation index; Av, average. (CSV) [file pone.0266506.s010.csv]

SITES	LOCI	pm99	pm101	pm108	pm187	pm79	Overall
KE	N	20	24	24	22	24	22.8
	Na	12	10	1	3	2	28
	RS	3.88	4.66	1	2.12	1.41	2.61
	Ho	0.75	0.71	-	0.18	0.04	0.34
	He	0.75	0.85	-	0.48	0.19	0.45
	Fis	0	0.16	NA	0.62	0.78	0.26
SL2	N	21	25	28	26	28	25.6
	Na	12	15	1	5	3	36
	RS	3.45	5.17	1	2.37	1.48	2.69
	Ho	0.71	0.8	-	0.35	0.14	0.4
	He	0.73	0.91	-	0.42	0.13	0.44
	Fis	0.02	0.12	NA	0.17	-0.06	0.08
KL	N	23	20	25	24	25	23.4
	Na	12	11	1	4	1	29
	RS	4.31	4.42	1	2.19	1	2.58
	Ho	0.83	0.85	-	0.29	-	0.39
	He	0.8	0.87	-	0.41	-	0.42
	Fis	-0.04	0.03	NA	0.29	NA	0.05
HLN	N	14	18	19	18	18	17.4
	Na	8	12	1	3	2	26
	RS	3.34	5.13	1	1.81	1.2	2.5
	Ho	0.5	0.83	-	0.22	0.06	0.32
	He	0.83	0.88	-	0.29	0.05	0.41
	Fis	0.4	0.05	NA	0.23	-0.03	0.22
BLN	N	8	9	9	9	7	8.4
	Na	7	10	1	2	2	22
	RS	4.16	4.98	1	1.87	1.38	2.68
	Ho	0.88	0.78	-	0.11	0.14	0.38
	He	0.78	0.86	-	0.48	0.13	0.45
	Fis	-0.12	0.09	NA	0.77	-0.08	0.1515
CBN	N	17	21	24	22	24	21.6
	Na	11	10	1	4	1	27
	RS	3.66	4.39	1	2.43	1	2.5
	Ho	0.71	0.67	-	0.36	-	0.35
	He	0.84	0.85	-	0.5	-	0.44
	Fis	0.16	0.22	NA	0.27	NA	0.21
KA	N	4	3	4	4	4	3.8
	Na	4	4	1	3	1	13
	RS	2.97	2.73	1	2.57	1	2.05
	Ho	0.25	0.33	-	0.25	-	0.17
	He	0.66	0.72	-	0.66	-	0.41
	Fis	0.62	0.54	NA	0.62	NA	0.59
YA	N	12	10	12	10	12	11.2
	Na	9	8	1	2	2	22
	RS	4.3	4	1	1.68	1.54	2.5
	Ho	0.58	0.7	-	0.3	0.17	0.35
	He	0.74	0.82	-	0.26	0.15	0.4
	Fis	0.22	0.15	NA	-0.18	-0.09	0.11
BA	N	9	10	10	10	9	9.6
	Na	6	9	1	4	2	22
	RS	3.67	4.84	1	2.46	1.36	2.67
	Ho	0.67	0.7	-	0.2	0.11	0.34
	He	0.69	0.85	-	0.58	0.1	0.45
	Fis	0.04	0.18	NA	0.66	-0.06	0.25
DS	N	9	9	6	10	5	7.8
	Na	10	6	3	4	2	25
	RS	4.66	3.93	1.78	2.66	1.74	2.95
	Ho	0.67	0.67	0.17	0.4	0.6	0.5
	He	0.87	0.79	0.54	0.62	0.5	0.67
	Fis	0.23	0.16	0.69	0.36	-0.2	0.25
SA2	N	32	31	30	29	33	31
	Na	14	14	4	3	2	37
	RS	4.6	5.04	2.08	2.01	1.99	3.14
	Ho	0.44	0.71	0.1	0.28	0.55	0.41
	He	0.91	0.89	0.51	0.39	0.49	0.64
	Fis	0.52	0.2	0.8	0.3	-0.12	0.35
EN	N	13	13	11	13	14	12.8
	Na	9	9	2	3	2	25
	RS	4.38	4.77	1.73	2.15	1.99	3
	Ho	0.54	0.77	0.09	0.46	0.5	0.47
	He	0.86	0.86	0.43	0.41	0.48	0.61
	Fis	0.38	0.11	0.79	-0.12	-0.05	0.23
GA	N	13	17	13	17	17	15.4
	Na	12	12	2	2	2	30
	RS	3.48	5.22	1.72	1.49	1.96	2.77
	Ho	0.54	0.76	0.08	-	0.47	0.37
	He	0.85	0.9	0.5	0.29	0.46	0.6
	Fis	0.37	0.15	0.85	1	-0.03	0.38
DK	N	14	14	10	12	14	12.8
	Na	15	9	3	4	2	33
	RS	4.7	4.13	1.79	2.28	1.93	2.97
	Ho	0.57	0.5	0.2	0.33	0.29	0.38
	He	0.88	0.83	0.45	0.46	0.49	0.62
	Fis	0.35	0.4	0.55	0.28	0.42	0.39
UR	N	19	20	14	20	18	18.2
	Na	12	12	4	3	2	33
	RS	4.42	5.22	1.82	1.94	1.94	3.07
	Ho	0.47	0.7	0.14	0.3	0.44	0.41
	He	0.89	0.9	0.4	0.33	0.44	0.59
	Fis	0.47	0.22	0.65	0.09	-	0.3
ML	N	13	13	11	10	13	12
	Na	11	8	2	3	2	26
	RS	4.36	4.35	1.6	1.91	1.99	2.84
	Ho	0.46	0.77	-	0.4	0.62	0.45
	He	0.88	0.84	0.4	0.34	0.5	0.59
	Fis	0.47	0.08	1	-0.18	-0.24	0.24
BO	N	20	20	17	20	20	19.4
	Na	15	11	3	3	2	34
	RS	5.18	4.73	1.6	2.09	1.97	3.11
	Ho	0.75	0.65	0.06	0.3	0.45	0.44
	He	0.91	0.89	0.34	0.41	0.49	0.61
	Fis	0.17	0.27	0.83	0.26	0.08	0.27
PM	N	7	8	8	8	8	7.8
	Na	7	7	2	2	2	20
	RS	4.15	4.47	1.67	1.95	1.94	2.84
	Ho	0.71	0.75	-	0.38	0.38	0.44
	He	0.85	0.83	0.38	0.43	0.43	0.58
	Fis	0.16	0.09	1	0.13	0.13	0.24
KAS	N	18	17	20	21	19	19
	Na	9	10	3	3	2	27
	RS	3.61	3.25	1.85	1.89	1.86	2.49
	Ho	0.28	0.47	0.05	0.19	0.32	0.26
	He	0.88	0.67	0.42	0.32	0.39	0.54
	Fis	0.68	0.3	0.88	0.41	0.19	0.51
MS	N	3	4	4	4	3	3.6
	Na	3	5	2	2	2	14
	RS	2.54	4.02	1.94	1.94	2	2.49
	Ho	0.67	1	0.25	0.5	1	0.68
	He	0.67	0.75	0.47	0.38	0.5	0.55
	Fis	-	-0.33	0.47	-0.33	-1	-0.24
Cluster M	N	110	112	92	107	112	106.6
	Na	17	16	4	4	2	43
	RS	16.45	15.06	3.85	3.6	2	8.19
	Ho	0.56	0.72	0.11	0.34	0.51	0.45
	He	0.92	0.9	0.25	0.43	0.5	0.6
	Fis	0.38	0.19	0.57	0.22	-0.02	0.25
Cluster C	N	179	194	207	202	203	197
	Na	20	17	3	6	3	49
	RS	17.01	16.05	2.67	5.22	2.42	8.67
	Ho	0.62	0.71	0.01	0.25	0.15	0.35
	He	0.86	0.9	0.08	0.43	0.22	0.5
	Fis	0.28	0.22	0.83	0.42	0.32	0.3
C1	N	132	144	157	149	152	146.8
	Na	20	17	1	6	3	47
	RS	14.73	14.29	1	4.88	2.29	7.44
	Ho	0.69	0.75	0	0.27	0.07	0.35
	He	0.79	0.9	0	0.46	0.09	0.45
	Fis	0.13	0.1653	NA	0.4141	0.2536	0.2072
C2	N	47	50	50	53	51	50.2
	Na	13	13	3	4	2	35
	RS	12.42	12.53	2.89	3.65	2	6.7
	Ho	0.43	0.58	0.06	0.19	0.39	0.33
	He	0.9	0.88	0.3	0.34	0.46	0.58
	Fis	0.528	0.3417	0.8011	0.4409	0.1414	0.428
