# Supplementary material for: Mitonuclear genetic patterns of divergence in the marbled crab, Pachygrapsus marmoratus (Fabricius, 1787) along the Turkish seas
Source: PLoS One. 2022 Apr 5;17(4):e0266506. doi: 10.1371/journal.pone.0266506 (PMC8982882; doi:10.1371/journal.pone.0266506)
Supplement: S5 Table — Corresponding sampling codes, and geographical basins are included as columns. (CSV) [file pone.0266506.s011.csv]

ID	site_ID	cluster_ID	site_name	basin_ID	pm99_1	pm99_2	pm101_1	pm101_2	pm108_1	pm108_2	pm187_1	pm187_2	pm79_1	pm79_2
P0602	1	1	HP	1	305	307	208	224	201	201	180	182	214	214
P0603	1	1	HP	1	301	301	218	226	201	201	180	182	214	214
P0607	2	1	PE	1	299	299	214	220	201	201	182	182	214	214
P0606	3	1	SNP	1	299	299	214	220	201	201	182	182	214	214
P0605	4	1	GD	1	311	313	224	226	201	201	182	182	214	214
P0624	5	1	AK	1	0	0	220	222	201	201	182	186	214	214
P1039	6	1	KE	1	299	303	218	234	201	201	182	186	214	214
P1040	6	1	KE	1	321	331	218	220	201	201	186	186	214	214
P1041	6	1	KE	1	299	299	206	230	201	201	180	182	214	214
P1042	6	1	KE	1	299	299	220	220	201	201	182	186	214	214
P1044	6	1	KE	1	299	301	222	224	201	201	182	182	214	214
P1045	6	1	KE	1	0	0	224	224	201	201	180	182	214	214
P1046	6	1	KE	1	299	315	224	224	201	201	182	182	212	214
P1047	6	1	KE	1	299	315	220	226	201	201	0	0	214	214
P1048	6	1	KE	1	299	317	218	220	201	201	0	0	214	214
P1049	6	1	KE	1	0	0	220	222	201	201	182	182	214	214
P1050	6	1	KE	1	299	315	220	226	201	201	180	180	214	214
P1051	6	1	KE	1	0	0	210	210	201	201	182	182	214	214
P1052	6	1	KE	1	299	299	222	222	201	201	182	182	214	214
P1053	6	1	KE	1	299	299	226	226	201	201	182	182	212	212
P1054	6	1	KE	1	299	315	220	234	201	201	182	182	214	214
P1055	6	1	KE	1	311	313	220	224	201	201	180	180	214	214
P1056	6	1	KE	1	299	299	220	230	201	201	182	182	214	214
P1058	6	1	KE	1	301	315	220	226	201	201	182	182	212	212
P1059	6	1	KE	1	299	315	210	220	201	201	186	186	214	214
P1060	6	1	KE	1	301	305	210	214	201	201	180	180	214	214
P1061	6	1	KE	1	317	327	210	218	201	201	182	182	214	214
P1062	6	1	KE	1	301	319	218	220	201	201	182	182	214	214
P1063	6	1	KE	1	0	0	218	234	201	201	182	182	214	214
P1064	6	1	KE	1	301	317	224	224	201	201	182	182	214	214
P1006	7	1	SL2	1	301	301	218	224	201	201	184	184	214	216
P1007	7	1	SL2	1	299	299	208	230	201	201	182	182	214	214
P1008	7	1	SL2	1	299	315	212	222	201	201	180	182	214	214
P1009	7	1	SL2	1	299	299	210	224	201	201	182	182	214	214
P1010	7	1	SL2	1	315	325	226	234	201	201	182	188	214	214
P1011	7	1	SL2	1	301	307	236	238	201	201	180	182	214	214
P1012	7	1	SL2	1	297	299	228	228	201	201	180	182	212	214
P1013	7	1	SL2	1	299	299	222	224	201	201	180	184	214	214
P1015	7	1	SL2	1	301	311	210	220	201	201	0	0	214	214
P1016	7	1	SL2	1	299	311	218	218	201	201	182	182	214	214
P1017	7	1	SL2	1	291	299	224	218	201	201	184	186	214	214
P1018	7	1	SL2	1	299	315	214	220	201	201	182	182	214	214
P1019	7	1	SL2	1	299	303	224	238	201	201	0	0	214	214
P1020	7	1	SL2	1	299	315	224	226	201	201	180	182	214	214
P1021	7	1	SL2	1	0	0	222	230	201	201	180	182	212	214
P1022	7	1	SL2	1	305	315	0	0	201	201	182	182	214	214
P1023	7	1	SL2	1	299	299	228	232	201	201	182	182	214	214
P1024	7	1	SL2	1	299	315	212	220	201	201	182	182	214	214
P1025	7	1	SL2	1	0	0	224	228	201	201	182	186	214	214
P1026	7	1	SL2	1	0	0	212	222	201	201	182	182	214	214
P1027	7	1	SL2	1	0	0	228	230	201	201	182	182	214	214
P1028	7	1	SL2	1	0	0	218	218	201	201	182	182	214	214
P1029	7	1	SL2	1	303	315	208	208	201	201	182	182	214	214
P1030	7	1	SL2	1	299	299	222	222	201	201	182	182	214	214
P1031	7	1	SL2	1	0	0	0	0	201	201	182	182	214	214
P1032	7	1	SL2	1	299	317	0	0	201	201	182	182	214	214
P1033	7	1	SL2	1	299	309	208	230	201	201	182	182	214	214
P1034	7	1	SL2	1	0	0	212	222	201	201	182	182	212	214
P1092	8	1	KL	1	299	319	224	226	201	201	182	182	214	214
P1093	8	1	KL	1	299	315	212	234	201	201	182	182	214	214
P1094	8	1	KL	1	301	301	220	226	201	201	182	186	214	214
P1095	8	1	KL	1	299	301	218	218	201	201	182	182	214	214
P1096	8	1	KL	1	299	315	222	226	201	201	182	182	214	214
P1097	8	1	KL	1	0	0	0	0	201	201	180	182	214	214
P1098	8	1	KL	1	315	321	222	230	201	201	180	182	214	214
P1099	8	1	KL	1	299	315	0	0	201	201	182	182	214	214
P1100	8	1	KL	1	299	317	212	220	201	201	180	182	214	214
P1101	8	1	KL	1	297	309	220	228	201	201	182	182	214	214
P1102	8	1	KL	1	315	317	210	220	201	201	182	190	214	214
P1103	8	1	KL	1	301	301	0	0	201	201	182	182	214	214
P1104	8	1	KL	1	299	315	218	224	201	201	186	186	214	214
P1105	8	1	KL	1	299	315	222	222	201	201	182	182	214	214
P1106	8	1	KL	1	299	315	212	212	201	201	180	186	214	214
P1107	8	1	KL	1	311	313	210	224	201	201	182	182	214	214
P1108	8	1	KL	1	297	299	212	226	201	201	182	182	214	214
P1109	8	1	KL	1	305	323	212	226	201	201	182	182	214	214
P1110	8	1	KL	1	299	315	220	222	201	201	182	182	214	214
P1111	8	1	KL	1	299	299	220	224	201	201	180	180	214	214
P1112	8	1	KL	1	305	309	212	222	201	201	182	182	214	214
P1113	8	1	KL	1	299	299	0	0	201	201	0	0	214	214
P1114	8	1	KL	1	297	299	210	218	201	201	182	182	214	214
P1115	8	1	KL	1	297	299	214	222	201	201	182	186	214	214
P1116	8	1	KL	1	0	0	0	0	201	201	182	182	214	214
P0864	9	1	KB	1	299	309	220	222	201	201	182	182	214	214
P0865	9	1	KB	1	299	307	212	232	201	201	182	182	212	214
P0866	9	1	KB	1	305	315	0	0	201	201	0	0	214	214
P0566	10	1	HLN	2	0	0	212	212	201	201	182	182	214	214
P0567	10	1	HLN	2	299	317	222	226	201	201	182	182	214	214
P0568	10	1	HLN	2	301	301	210	210	201	201	182	182	214	214
P0569	10	1	HLN	2	303	315	210	230	201	201	182	182	212	214
P0570	10	1	HLN	2	315	325	220	226	201	201	182	186	214	214
P0571	10	1	HLN	2	317	317	220	220	201	201	182	182	214	214
P0572	10	1	HLN	2	299	327	210	222	201	201	182	186	214	214
P0573	10	1	HLN	2	301	315	210	220	201	201	182	186	214	214
P0574	10	1	HLN	2	299	317	0	0	201	201	182	182	214	214
P0575	10	1	HLN	2	0	0	212	226	201	201	182	186	214	214
P0576	10	1	HLN	2	0	0	212	220	201	201	182	182	214	214
P0577	10	1	HLN	2	315	315	226	232	201	201	182	182	0	0
P0578	10	1	HLN	2	299	299	218	226	201	201	182	182	214	214
P0579	10	1	HLN	2	0	0	224	230	201	201	182	182	214	214
P0580	10	1	HLN	2	321	321	214	226	201	201	182	182	214	214
P0581	10	1	HLN	2	0	0	218	230	201	201	182	182	214	214
P0582	10	1	HLN	2	301	315	222	226	201	201	0	0	214	214
P0583	10	1	HLN	2	303	303	224	228	201	201	180	180	214	214
P0584	10	1	HLN	2	299	299	206	210	201	201	182	182	214	214
P0282	11	1	BLN	2	301	315	220	220	201	201	182	182	212	214
P0283	11	1	BLN	2	299	301	220	222	201	201	180	180	214	214
P0285	11	1	BLN	2	299	309	226	232	201	201	182	182	0	0
P0286	11	1	BLN	2	299	299	210	222	201	201	180	180	214	214
P0287	11	1	BLN	2	299	315	206	228	201	201	182	182	214	214
P0288	11	1	BLN	2	0	0	218	220	201	201	180	182	0	0
P0289	11	1	BLN	2	299	315	218	228	201	201	180	180	214	214
P0290	11	1	BLN	2	305	317	212	212	201	201	182	182	214	214
P0291	11	1	BLN	2	305	319	214	220	201	201	182	182	214	214
P0951	12	1	CBN	2	299	301	224	232	201	201	182	186	214	214
P0952	12	1	CBN	2	311	323	222	224	201	201	182	182	214	214
P0980	12	1	CBN	2	299	299	222	222	201	201	182	182	214	214
P0981	12	1	CBN	2	0	0	218	218	201	201	180	180	214	214
P0982	12	1	CBN	2	303	315	218	218	201	201	182	186	214	214
P0983	12	1	CBN	2	0	0	210	210	201	201	182	182	214	214
P0984	12	1	CBN	2	295	317	212	230	201	201	0	0	214	214
P0987	12	1	CBN	2	0	0	214	222	201	201	0	0	214	214
P0988	12	1	CBN	2	299	315	214	222	201	201	182	182	214	214
P0989	12	1	CBN	2	0	0	214	220	201	201	182	186	214	214
P0990	12	1	CBN	2	299	309	218	220	201	201	182	182	214	214
P0992	12	1	CBN	2	0	0	218	220	201	201	182	182	214	214
P0993	12	1	CBN	2	0	0	218	226	201	201	188	188	214	214
P0994	12	1	CBN	2	0	0	222	222	201	201	180	182	214	214
P0995	12	1	CBN	2	299	299	0	0	201	201	182	186	214	214
P0996	12	1	CBN	2	299	321	214	226	201	201	182	182	214	214
P0997	12	1	CBN	2	303	303	222	222	201	201	180	182	214	214
P0998	12	1	CBN	2	299	311	0	0	201	201	182	182	214	214
P0999	12	1	CBN	2	299	301	0	0	201	201	182	182	214	214
P1000	12	1	CBN	2	301	301	220	224	201	201	182	182	214	214
P1001	12	1	CBN	2	315	321	230	232	201	201	182	182	214	214
P1002	12	1	CBN	2	299	321	222	222	201	201	180	180	214	214
P1003	12	1	CBN	2	305	311	220	230	201	201	182	186	214	214
P1004	12	1	CBN	2	317	317	214	230	201	201	182	188	214	214
P1035	13	1	KA	2	299	299	220	224	201	201	180	182	214	214
P0953	13	1	KA	2	313	313	0	0	201	201	180	180	214	214
P0954	13	1	KA	2	297	315	222	222	201	201	182	182	214	214
P0955	13	1	KA	2	299	299	216	216	201	201	188	188	214	214
P1036	14	1	YA	2	305	315	222	222	201	201	182	182	214	214
P1037	14	1	YA	2	317	327	220	220	201	201	182	182	214	214
P1038	14	1	YA	2	299	299	218	222	201	201	182	182	214	214
P0971	14	1	YA	2	289	315	224	226	201	201	0	0	214	214
P0972	14	1	YA	2	299	309	210	222	201	201	182	186	214	214
P0973	14	1	YA	2	299	299	212	222	201	201	182	182	214	214
P0974	14	1	YA	2	299	299	210	222	201	201	0	0	214	214
P0975	14	1	YA	2	309	311	224	224	201	201	182	186	214	214
P0976	14	1	YA	2	307	315	0	0	201	201	182	182	214	214
P0977	14	1	YA	2	309	311	212	218	201	201	182	182	214	214
P0978	14	1	YA	2	299	299	224	230	201	201	182	186	212	214
P0979	14	1	YA	2	299	299	0	0	201	201	182	182	212	214
P1067	15	1	BA	2	299	299	214	232	201	201	182	182	214	214
P1068	15	1	BA	2	301	327	218	218	201	201	180	180	214	214
P1069	15	1	BA	2	299	303	218	218	201	201	180	182	0	0
P1070	15	1	BA	2	301	303	214	222	201	201	186	186	214	214
P1071	15	1	BA	2	299	299	212	214	201	201	182	182	214	214
P1072	15	1	BA	2	299	327	212	222	201	201	188	188	214	214
P1073	15	1	BA	2	301	315	220	228	201	201	180	182	214	214
P1074	15	1	BA	2	299	299	210	216	201	201	182	182	214	214
P1075	15	1	BA	2	0	0	220	220	201	201	182	182	214	214
P1076	15	1	BA	2	299	313	218	222	201	201	182	182	212	214
P0435	16	1	DS	2	307	311	220	222	201	201	182	182	0	0
P0438	16	1	DS	2	299	315	214	214	0	0	186	186	214	214
P0439	16	1	DS	2	315	315	214	220	0	0	182	186	0	0
P0440	16	1	DS	2	299	299	214	218	201	201	182	182	0	0
P0433	16	2	DS	2	315	321	218	218	0	0	186	186	212	214
P0434	16	2	DS	2	309	309	214	222	204	204	182	186	0	0
P0436	16	2	DS	2	0	0	0	0	204	210	182	182	212	214
P0437	16	2	DS	2	297	319	220	230	204	204	182	186	0	0
P0441	16	2	DS	2	307	313	220	220	0	0	186	188	212	214
P0442	16	2	DS	2	303	311	210	230	204	204	180	180	212	212
P0893	18	1	SA2	3	307	313	220	230	201	201	182	182	212	214
P0924	18	1	SA2	3	307	319	220	220	201	201	182	182	212	212
P0926	18	1	SA2	3	319	319	216	216	201	201	182	182	214	214
P0929	18	1	SA2	3	295	311	234	234	201	201	182	182	212	214
P0934	18	1	SA2	3	305	305	208	222	0	0	182	182	212	214
P0938	18	1	SA2	3	301	301	220	224	201	201	0	0	212	214
P0941	18	1	SA2	3	319	319	214	224	201	201	182	182	212	212
P0942	18	1	SA2	3	309	315	210	218	201	201	180	180	212	214
P0943	18	1	SA2	3	313	313	220	220	201	201	182	186	214	214
P0947	18	1	SA2	3	317	317	214	226	201	201	180	182	212	214
P0948	18	1	SA2	3	311	311	222	222	201	201	180	182	212	212
P0397	18	2	SA1	3	0	0	220	226	204	204	180	182	212	212
P0894	18	2	SA2	3	307	309	224	224	204	207	0	0	214	214
P0895	18	2	SA2	3	307	307	222	230	204	204	182	182	212	214
P0897	18	2	SA2	3	301	307	212	222	204	204	182	186	212	212
P0898	18	2	SA2	3	0	0	218	218	204	204	180	182	212	214
P0899	18	2	SA2	3	305	309	210	218	204	204	180	182	212	214
P0900	18	2	SA2	3	303	303	212	224	204	204	182	182	212	212
P0901	18	2	SA2	3	309	309	222	230	204	204	182	182	212	214
P0902	18	2	SA2	3	309	309	222	230	204	204	182	182	212	214
P0925	18	2	SA2	3	299	317	210	220	204	210	0	0	212	212
P0927	18	2	SA2	3	301	301	220	224	204	204	180	182	212	212
P0930	18	2	SA2	3	325	325	222	228	204	204	186	186	212	214
P0931	18	2	SA2	3	303	317	0	0	0	0	182	182	212	214
P0932	18	2	SA2	3	307	317	218	230	204	210	0	0	212	214
P0933	18	2	SA2	3	303	311	220	220	204	204	182	182	212	214
P0935	18	2	SA2	3	311	311	0	0	0	0	182	186	212	214
P0936	18	2	SA2	3	307	307	222	234	204	204	182	182	212	214
P0937	18	2	SA2	3	299	299	210	236	204	204	182	182	212	212
P0939	18	2	SA2	3	299	299	224	234	204	204	182	182	212	212
P0940	18	2	SA2	3	313	313	218	224	204	204	182	182	214	214
P0944	18	2	SA2	3	305	315	214	216	204	204	182	182	214	214
P0945	18	2	SA2	3	307	313	220	222	204	204	182	182	212	212
P0946	18	2	SA2	3	313	329	214	214	204	204	180	180	212	214
P0709	19	1	EN	3	319	319	216	222	201	201	180	186	212	212
P0714	19	1	EN	3	299	315	214	214	201	201	182	182	212	214
P0718	19	1	EN	3	305	305	0	0	0	0	182	182	214	214
P0720	19	1	EN	3	307	317	220	226	201	201	182	186	214	214
P0710	19	2	EN	3	0	0	214	218	204	204	182	186	214	214
P0711	19	2	EN	3	311	313	222	224	204	204	182	182	212	214
P0712	19	2	EN	3	307	311	220	222	0	0	182	182	212	214
P0713	19	2	EN	3	309	319	218	220	204	204	182	186	212	214
P0715	19	2	EN	3	307	307	220	230	204	204	182	182	214	214
P0716	19	2	EN	3	299	299	230	230	201	204	182	186	212	212
P0717	19	2	EN	3	307	307	222	228	0	0	182	182	212	214
P0719	19	2	EN	3	309	317	214	214	204	204	182	182	214	214
P0721	19	2	EN	3	313	313	222	224	204	204	182	186	212	214
P0722	19	2	EN	3	313	317	226	228	204	204	0	0	212	214
P0727	20	1	GA	3	327	327	212	222	0	0	182	182	212	214
P0730	20	1	GA	3	0	0	0	0	201	201	186	186	214	214
P0731	20	1	GA	3	303	303	218	222	201	201	182	182	214	214
P0733	20	1	GA	3	301	313	218	220	201	201	182	182	214	214
P0735	20	1	GA	3	309	313	220	222	201	201	182	182	214	214
P0741	20	1	GA	3	0	0	224	224	201	201	186	186	212	212
P0742	20	1	GA	3	0	0	216	216	201	201	182	182	214	214
P0724	20	2	GA	3	307	307	220	232	0	0	186	186	212	214
P0725	20	2	GA	3	297	309	230	230	204	204	182	182	212	214
P0728	20	2	GA	3	305	305	214	224	204	204	182	182	212	214
P0729	20	2	GA	3	0	0	210	236	0	0	182	182	212	214
P0732	20	2	GA	3	313	317	210	230	204	204	182	182	212	214
P0734	20	2	GA	3	0	0	218	220	201	204	182	182	0	0
P0736	20	2	GA	3	309	309	218	218	0	0	182	182	214	214
P0737	20	2	GA	3	299	311	212	222	204	204	182	182	214	214
P0738	20	2	GA	3	309	321	214	222	0	0	182	182	212	212
P0739	20	2	GA	3	309	313	216	226	204	204	182	182	212	214
P0743	20	2	GA	3	309	309	212	226	204	204	0	0	212	214
P0957	21	1	DK	3	317	317	214	236	0	0	182	188	214	214
P0960	21	1	DK	3	315	327	218	234	201	204	182	182	214	214
P0965	21	1	DK	3	319	319	210	222	201	201	0	0	212	214
P0968	21	1	DK	3	309	309	210	210	201	201	182	182	212	212
P0956	21	2	DK	3	309	313	230	230	204	204	180	186	214	214
P0958	21	2	DK	3	297	305	222	222	204	204	180	182	212	214
P0959	21	2	DK	3	299	307	222	222	204	204	180	180	212	212
P0961	21	2	DK	3	0	0	0	0	204	204	182	182	212	214
P0962	21	2	DK	3	295	309	220	222	0	0	182	182	212	212
P0963	21	2	DK	3	329	329	210	210	204	210	0	0	212	212
P0964	21	2	DK	3	309	309	218	224	0	0	182	182	214	214
P0966	21	2	DK	3	301	315	222	222	204	204	182	182	212	214
P0967	21	2	DK	3	311	325	210	224	0	0	0	0	214	214
P0969	21	2	DK	3	317	317	218	230	0	0	182	182	0	0
P0970	21	2	DK	3	309	317	214	214	204	204	182	186	214	214
P0881	22	2	AY	3	311	325	218	222	0	0	182	182	212	212
P0541	23	1	UR	3	299	299	214	214	201	201	182	182	212	214
P0542	23	1	UR	3	299	299	214	214	201	201	182	182	0	0
P0558	23	1	UR	3	319	319	236	236	201	207	182	182	214	214
P0561	23	1	UR	3	327	327	212	216	0	0	182	182	212	214
P0543	23	2	UR	3	309	317	212	220	0	0	182	182	212	214
P0545	23	2	UR	3	311	325	218	222	0	0	180	182	0	0
P0546	23	2	UR	3	301	301	218	218	204	204	182	182	212	214
P0547	23	2	UR	3	315	321	226	228	204	204	182	182	214	214
P0548	23	2	UR	3	307	307	222	222	0	0	182	186	212	212
P0549	23	2	UR	3	311	311	226	228	204	204	182	186	214	214
P0550	23	2	UR	3	319	319	220	226	204	204	182	182	212	212
P0551	23	2	UR	3	307	325	218	226	204	204	182	186	212	214
P0552	23	2	UR	3	319	325	214	224	0	0	182	182	212	214
P0553	23	2	UR	3	319	327	218	224	204	204	182	186	214	214
P0554	23	2	UR	3	0	0	222	238	204	204	182	182	212	214
P0555	23	2	UR	3	317	317	220	230	204	210	182	182	214	214
P0556	23	2	UR	3	301	305	216	222	204	204	186	186	214	214
P0557	23	2	UR	3	301	307	224	228	204	204	182	182	214	214
P0559	23	2	UR	3	319	325	220	226	204	204	182	182	212	214
P0560	23	2	UR	3	307	307	224	224	0	0	182	186	214	214
P0563	24	2	CES	3	307	307	218	218	204	204	182	182	212	212
P0564	24	2	CES	3	311	311	214	222	204	204	182	182	214	214
P0601	25	2	SFR	3	299	299	214	226	204	204	182	186	214	214
P1080	26	1	ML	3	0	0	222	222	201	201	0	0	212	214
P1082	26	1	ML	3	313	313	218	222	201	201	182	182	0	0
P1086	26	1	ML	3	327	327	0	0	0	0	182	182	212	214
P1088	26	1	ML	3	327	327	210	218	201	201	182	182	214	214
P1077	26	2	ML	3	325	325	214	222	0	0	0	0	214	214
P1078	26	2	ML	3	309	309	218	224	204	204	180	182	212	214
P1079	26	2	ML	3	309	309	214	222	204	204	182	186	212	212
P1081	26	2	ML	3	309	315	222	230	204	204	182	182	212	214
P1083	26	2	ML	3	295	311	214	224	204	204	182	182	212	212
P1084	26	2	ML	3	303	315	218	234	204	204	180	182	212	212
P1085	26	2	ML	3	305	319	214	224	0	0	182	186	212	214
P1087	26	2	ML	3	295	317	214	218	204	204	182	182	212	214
P1089	26	2	ML	3	315	319	230	230	204	204	0	0	212	214
P1090	26	2	ML	3	313	313	220	220	204	204	0	0	212	214
P0531	27	1	BO	3	303	307	224	224	201	201	182	186	212	214
P0533	27	1	BO	3	303	309	210	234	0	0	182	182	214	214
P0536	27	1	BO	3	0	0	214	214	201	201	182	182	0	0
P0634	27	1	BO	3	319	321	210	228	201	201	182	182	212	212
P0530	27	2	BO	3	295	315	214	218	204	204	182	182	212	214
P0532	27	2	BO	3	303	313	214	224	204	204	182	182	214	214
P0534	27	2	BO	3	309	309	210	214	0	0	186	186	212	214
P0535	27	2	BO	3	307	311	0	0	204	204	180	182	212	214
P0537	27	2	BO	3	307	313	226	234	204	204	180	182	214	214
P0538	27	2	BO	3	301	311	212	228	204	207	180	180	212	212
P0539	27	2	BO	3	299	317	228	230	204	204	182	182	212	214
P0540	27	2	BO	3	315	315	210	218	204	204	182	182	214	214
P0635	27	2	BO	3	319	319	0	0	204	204	182	182	0	0
P0636	27	2	BO	3	297	307	214	226	204	204	180	182	212	212
P0637	27	2	BO	3	297	309	220	226	204	204	0	0	212	214
P0638	27	2	BO	3	0	0	218	222	0	0	182	182	212	212
P0639	27	2	BO	3	299	307	212	212	204	204	182	186	212	214
P0641	27	2	BO	3	305	309	226	226	0	0	180	182	212	214
P0642	27	2	BO	3	309	309	220	220	204	204	0	0	214	214
P0643	27	2	BO	3	317	325	222	222	0	0	182	182	214	214
P0644	27	2	BO	3	299	315	218	226	204	204	182	182	212	214
P0645	27	2	BO	3	321	321	220	220	204	204	182	182	214	214
P0417	28	1	PM	3	317	317	218	228	201	201	180	180	214	214
P0425	28	1	PM	3	301	327	218	228	201	201	182	182	212	212
P0418	28	2	PM	3	307	311	222	226	204	204	180	182	212	214
P0419	28	2	PM	3	307	313	230	230	204	204	180	182	214	214
P0420	28	2	PM	3	0	0	218	218	204	204	182	182	214	214
P0422	28	2	PM	3	301	313	222	226	204	204	182	182	214	214
P0423	28	2	PM	3	299	299	216	232	204	204	182	182	212	214
P0424	28	2	PM	3	307	311	222	226	204	204	180	182	212	214
P0723	29	2	FT	3	315	315	218	228	204	207	180	182	214	214
P0625	29	2	FT	3	325	325	210	220	0	0	182	182	212	212
P0506	30	1	KAS	3	303	305	214	214	201	201	182	182	214	214
P0509	30	1	KAS	3	0	0	214	214	201	201	182	182	212	214
P0510	30	1	KAS	3	317	319	0	0	201	201	186	186	212	214
P0512	30	1	KAS	3	309	309	214	214	201	201	182	182	212	214
P0514	30	1	KAS	3	299	299	214	214	201	201	182	182	214	214
P0517	30	1	KAS	3	0	0	214	214	201	201	182	182	214	214
P0518	30	1	KAS	3	309	309	212	222	201	201	182	182	0	0
P0520	30	1	KAS	3	305	305	214	218	201	201	182	182	212	214
P0521	30	1	KAS	3	305	305	218	218	201	201	182	182	212	214
P0523	30	1	KAS	3	0	0	0	0	201	201	182	182	214	214
P0525	30	1	KAS	3	303	311	0	0	201	201	182	186	214	214
P0526	30	1	KAS	3	313	313	214	226	201	201	180	182	214	214
P0527	30	1	KAS	3	303	303	214	222	201	201	180	182	214	214
P0528	30	1	KAS	3	313	315	218	218	201	201	186	186	214	214
P0507	30	2	KAS	3	319	319	214	224	204	204	182	182	212	212
P0511	30	2	KAS	3	317	317	218	230	204	204	182	182	214	214
P0513	30	2	KAS	3	309	317	0	0	201	204	182	186	214	214
P0515	30	2	KAS	3	315	315	220	236	207	207	182	182	0	0
P0516	30	2	KAS	3	311	311	214	214	204	204	182	182	212	212
P0519	30	2	KAS	3	309	309	210	222	204	204	182	182	212	214
P0524	30	2	KAS	3	311	311	214	214	0	0	182	182	214	214
P0598	31	1	MS	3	319	321	210	228	201	201	182	182	212	214
P0599	31	1	MS	3	319	321	210	228	201	201	182	182	0	0
P0597	31	2	MS	3	0	0	212	218	201	204	182	186	212	214
P0600	31	2	MS	3	303	303	228	230	204	204	182	186	212	214
P0949	32	1	CYB	3	309	309	220	220	201	201	180	180	214	214
